# Supplementary material for: Patellofemoral Joint Replacement for Isolated Patellofemoral Osteoarthritis: Mid- to Long-Term Survivorship and Functional Outcomes
Source: J Pers Med. 2026 Jun 25;16(7):345. doi: 10.3390/jpm16070345 (PMC13413508; doi:10.3390/jpm16070345)
Supplement: Supplementary file 1 [file jpm-16-00345-s001.zip]

Archive with 1 entries (1 files):
- jpm-4318164-supplementary.pdf
